# Supplementary material for: Understanding experiences of optimal survivorship care: findings from a population-based study of cancer survivors
Source: Support Care Cancer. 2025 Apr 21;33(5):401. doi: 10.1007/s00520-025-09461-2 (PMC12011894; doi:10.1007/s00520-025-09461-2)
Supplement: Supplementary file 1 — Supplementary file1 (XLSX 28 KB) [file 520_2025_9461_MOESM1_ESM.xlsx]

## Sheet: Supp table 1
Supplementary Table 1: Results of Multivariate logistic regression analyses for each follow-up care item.
		receive a written follow-up plan				what follow-up tests needed				how to stay health				what new symptoms need investigting				how people commonly feel after treatment				how to get extra support				how often follow-up tests needed
		Odds ratio	[95% conf.	interval]	p value	OR	[95% conf.	interval]	p-value	OR	[95% conf.	interval]	p-value	OR	[95% conf.	interval]	p-value	OR	[95% conf.	interval]	p-value	OR	[95% conf.	interval]	p-value	OR	[95% conf.	interval]	p-value
Gender
	Male	1				1
	Female	0.800215	0.671104	0.954164	0.013	0.674797	0.556122	0.818797	0	0.603107	0.503014	0.723118	0	0.770968	0.645829	0.920354	0.004	0	0.547183	0.784819	0	0.693118	0.580051	0.828224	0	0.778023	0.63835	0.948258	0.013
	Missing	1.71149	0.800842	3.65765	0.166	2.62073	0.986711	6.96075	0.053	1.688	0.740535	3.84769	0.213	1.25445	0.59182	2.65898	0.554	1.0392	0.492102	2.19454	0.92	1.53847	0.719846	3.28805	0.266	1.62758	0.667881	3.9663	0.284
Age group (years)
	<50	1				1
	50-59	1.44896	1.1144	1.88395	0.006	1.40337	1.06206	1.85436	0.017	1.43581	1.09648	1.88017	0.009	1.17018	0.900541	1.52055	0.24	1.00932	0.774528	1.31528	0.945	1.1795	0.907444	1.53312	0.217	1.3955	1.05011	1.85448	0.022
	60-69	1.26405	0.991995	1.6107	0.058	1.32496	1.02805	1.70764	0.03	1.3982	1.09329	1.78814	0.008	1.10282	0.866177	1.40411	0.427	1.20472	0.944239	1.53705	0.134	1.1386	0.894277	1.44968	0.292	1.42794	1.10104	1.8519	0.007
	70-79	1.5858	1.23571	2.03508	0	1.56547	1.20064	2.04116	0.001	1.3445	1.04358	1.7322	0.022	1.07657	0.839244	1.381	0.561	1.16133	0.903347	1.49298	0.243	1.14175	0.890061	1.46462	0.297	1.51248	1.1543	1.98181	0.003
	80+	1.47163	1.07283	2.01867	0.017	1.12076	0.80459	1.56116	0.5	1.1316	0.82209	1.55765	0.448	1.21212	0.883723	1.66254	0.233	1.19405	0.866074	1.64622	0.279	1.32553	0.964812	1.8211	0.082	0.960272	0.68804	1.34022	0.812
	Missing	1.70821	1.12057	2.60403	0.013	1.15276	0.734607	1.80895	0.536	1.408	0.912559	2.17241	0.122	1.12012	0.733186	1.71125	0.6	1.29604	0.847343	1.98235	0.232	1.4052	0.922387	2.14075	0.113	1.11018	0.706232	1.74519	0.651
Socio-economic disadvantagec
	Highest disadvantage (40%)	1				1
	Mid (40%)	0.827257	0.690869	0.990569	0.039	0.906191	0.741051	1.10813	0.337	0.878506	0.726951	1.06166	0.18	0.760742	0.635418	0.910783	0.003	0.936552	0.78054	1.12375	0.481	0.813358	0.678574	0.974914	0.025	0.951956	0.774718	1.16974	0.639
	Highest advantage (20%)	0.74566	0.593097	0.937467	0.012	0.803577	0.625507	1.03234	0.087	0.832098	0.655652	1.05603	0.131	0.769937	0.612443	0.967931	0.025	1.05117	0.83461	1.32391	0.672	0.737009	0.585628	0.927522	0.009	0.81947	0.634895	1.0577	0.126
	Missing	0.652876	0.523113	0.814828	0	0.916901	0.717896	1.17107	0.487	0.800981	0.636713	1.00763	0.058	0.689661	0.552745	0.86049	0.001	0.763725	0.610417	0.955538	0.018	0.700331	0.561091	0.874124	0.002	0.870732	0.679106	1.11643	0.275
Follow-up care treatment centre locationd
	Metropolitan area	1				1
	Regional centre	0.997436	0.824368	1.20684	0.979	1.21288	0.976828	1.50597	0.081	1.20342	0.983146	1.47304	0.073	1.1878	0.98213	1.43653	0.076	1.26978	1.04773	1.53889	0.015	1.28881	1.064	1.56112	0.009	1.28631	1.02971	1.60685	0.027
	Large/ medium/ small/ remote towns	1.12675	0.789138	1.60879	0.511	0.999991	0.672052	1.48795	1	0.884201	0.61354	1.27426	0.509	0.954351	0.667454	1.36457	0.798	1.19596	0.834423	1.71413	0.33	1.21645	0.850105	1.74066	0.284	1.13115	0.749232	1.70775	0.558
Language spoken at home
	Not English	1				1
	English	0.666867	0.523925	0.848808	0.001	0.915513	0.703935	1.19068	0.51	0.798657	0.619785	1.02915	0.082	0.691744	0.544767	0.878374	0.002	0.66813	0.524614	0.850907	0.001	0.859116	0.675734	1.09226	0.215	1.01206	0.778108	1.31636	0.929
Aboriginal or Torres Strait Islander
	Yes	1				1
	No	0.680056	0.300778	1.5376	0.354	1.09529	0.447598	2.68019	0.842	1.10158	0.478041	2.53844	0.82	0.968698	0.43712	2.14672	0.938	0.975099	0.435976	2.18089	0.951	0.849651	0.377252	1.91359	0.694	1.21055	0.494555	2.96314	0.676
Self-reported health status
	Excellent	1				1
	Good	0.636559	0.508412	0.797007	0	0.735597	0.567062	0.954222	0.021	0.760478	0.597467	0.967963	0.026	0.661601	0.530224	0.825529	0	0.626617	0.500436	0.784612	0	0.650091	0.51868	0.814794	0	0.723865	0.553602	0.946494	0.018
	Fair or poor	0.462587	0.35331	0.605662	0	0.400756	0.297083	0.540609	0	0.527601	0.397763	0.699819	0	0.478005	0.365636	0.624909	0	0.379042	0.288467	0.498058	0	0.458076	0.349442	0.600484	0	0.412688	0.303615	0.560944	0
	Missing	0.463054	0.269516	0.795568	0.005	0.338608	0.190679	0.601303	0	0.432859	0.249611	0.750636	0.003	0.394188	0.226412	0.686286	0.001	0.470781	0.273558	0.810194	0.007	0.545879	0.318346	0.936038	0.028	0.414259	0.230062	0.745932	0.003
Cancer Type
	Colorectal	1				1
	Breast	1.19107	0.876957	1.6177	0.263	0.989864	0.709139	1.38172	0.952	1.67717	1.22181	2.30224	0.001	1.29742	0.952176	1.76785	0.099	1.69377	1.23842	2.31655	0.001	1.7436	1.28131	2.37268	0	0.994388	0.709675	1.39332	0.974
	Prostate	1.29512	0.940467	1.78352	0.113	1.18489	0.814715	1.72326	0.375	1.1405	0.816529	1.59302	0.441	1.11259	0.808019	1.53197	0.513	1.84562	1.33503	2.55149	0	1.66058	1.20575	2.28699	0.002	1.11715	0.769219	1.62246	0.561
	Blood	1.02604	0.767271	1.37208	0.862	1.18537	0.852662	1.6479	0.312	1.42659	1.05448	1.93002	0.021	1.68944	1.26	2.26523	0	2.24513	1.66541	3.02666	0	1.9121	1.42562	2.56458	0	1.28315	0.917227	1.79505	0.146
	Lung	1.07729	0.740811	1.56659	0.697	0.990693	0.655634	1.49698	0.965	1.51306	1.02048	2.24341	0.039	1.43777	0.985551	2.09748	0.06	1.60413	1.09315	2.35397	0.016	1.61418	1.10768	2.35229	0.013	1.09205	0.714981	1.66797	0.684
	Melanoma	0.772743	0.51656	1.15598	0.21	0.77748	0.503691	1.20009	0.256	0.636044	0.424461	0.953095	0.028	1.07364	0.714087	1.61423	0.733	0.99675	0.652986	1.52149	0.988	0.820683	0.541374	1.2441	0.352	1.14084	0.720891	1.80544	0.574
	Gyneacologicae	1.02064	0.68089	1.52991	0.921	0.781316	0.510198	1.1965	0.256	1.24757	0.828576	1.87844	0.289	1.6578	1.10375	2.48997	0.015	1.52815	1.00737	2.31817	0.046	1.81197	1.20788	2.71818	0.004	1.34982	0.850714	2.14174	0.203
	Urological	0.669581	0.468526	0.956913	0.028	0.878436	0.591797	1.30391	0.52	0.795178	0.554453	1.14042	0.213	0.838471	0.581806	1.20836	0.345	0.836805	0.573901	1.22015	0.354	0.708223	0.489395	1.02489	0.067	0.782035	0.527649	1.15906	0.221
	Other	0.852798	0.64772	1.12281	0.257	0.816074	0.603403	1.1037	0.187	1.10063	0.829924	1.45964	0.506	1.17335	0.8881	1.55023	0.261	1.3482	1.01584	1.7893	0.039	1.22693	0.929957	1.61873	0.148	0.79861	0.589844	1.08127	0.146
Year diagnosed
	2015 or earlier	1				1
	2016	0.853229	0.589796	1.23432	0.399	0.860511	0.563841	1.31328	0.486	0.844509	0.576117	1.23794	0.386	0.860958	0.162304	1.24579	0.595001	0.826903	0.157568	1.2013	0.569189	0.959335	0.661161	1.39198	0.827	0.909573	0.576723	1.43452	0.683
	2017	1.15293	0.884856	1.50221	0.292	1.05306	0.773134	1.43433	0.743	1.32672	1.00189	1.75687	0.048	0.824246	0.110565	1.07211	0.633689	0.908292	0.123297	1.18515	0.696111	0.965956	0.740783	1.25957	0.798	0.788025	0.571785	1.08604	0.145
	2018	0.693368	0.544769	0.882501	0.003	0.674762	0.511653	0.889866	0.005	0.931387	0.724117	1.19799	0.58	0.646945	0.0794824	0.823084	0.508499	0.766215	0.0950865	0.977201	0.600782	0.838331	0.657822	1.06837	0.154	0.572909	0.428032	0.766822	0
	Missing	0.784829	0.558338	1.1032	0.163	0.661586	0.453324	0.965526	0.032	0.871553	0.613247	1.23866	0.443	0.737991	0.12843	1.03797	0.52471	0.749216	0.132374	1.05925	0.529925	0.832932	0.590871	1.17416	0.297	0.498857	0.338691	0.734765	0
Number of treatment modalitiesf
	1	1				1
	2	0.897347	0.756481	1.06444	0.214	0.959492	0.793446	1.16029	0.67	1.12548	0.942182	1.34444	0.192	1.10791	0.933707	1.31461	0.24	1.36149	1.14504	1.61886	0	1.30922	1.10305	1.55393	0.002	0.990247	0.814664	1.20367	0.922
	3	0.777734	0.618364	0.978179	0.032	0.965778	0.752449	1.23959	0.785	1.27909	1.00619	1.62601	0.044	1.21499	0.966777	1.52694	0.095	1.72208	1.36694	2.16949	0	1.67343	1.3299	2.1057	0	0.831363	0.646974	1.0683	0.149
	4	0.782555	0.535313	1.14399	0.206	0.850395	0.567271	1.27483	0.433	1.36076	0.90702	2.04147	0.137	0.910367	0.620467	1.33571	0.631	1.73884	1.18949	2.54192	0.004	1.65902	1.13449	2.42608	0.009	0.853541	0.564101	1.29149	0.454
Health system for follow-up careg
	Public	1				1
	Private	0.888496	0.738437	1.06905	0.21	0.982586	0.800926	1.20545	0.866	0.923789	0.762345	1.11942	0.419	1.1032	0.917049	1.32715	0.298	0.972786	0.806579	1.17324	0.773	0.96238	0.799088	1.15904	0.686	1.04311	0.845567	1.28681	0.694
	Missing	1.00702	0.761829	1.33113	0.961	1.01821	0.74852	1.38507	0.908	0.963295	0.721477	1.28616	0.8	0.940365	0.709914	1.24562	0.668	1.13241	0.854048	1.5015	0.388	1.00663	0.760367	1.33266	0.963	1.10446	0.805463	1.51445	0.537
